# Supplementary material for: DEK48 Is Required for RNA Editing at Multiple Mitochondrial Sites and Seed Development in Maize
Source: Int J Mol Sci. 2022 Mar 12;23(6):3064. doi: 10.3390/ijms23063064 (PMC8952262; doi:10.3390/ijms23063064)
Supplement: Supplementary file 1 [file ijms-23-03064-s001.zip]

Archive with 2 entries (2 files):
- DEK48_sup Figs.pdf
- DEK48_Sup Table.pdf
